# Supplementary material for: Structural and Functional Characterization of a Novel Recombinant Antimicrobial Peptide from Hermetia illucens
Source: Curr Issues Mol Biol. 2021 Dec 21;44(1):1–13. doi: 10.3390/cimb44010001 (PMC8929087; doi:10.3390/cimb44010001)
Supplement: Supplementary file 1 [file cimb-44-00001-s001.zip]

Archive with 1 entries (1 files):
- cimb-1450673-supplementary.pdf
